# Supplementary material for: Low-Dose vs. Standard-Dose Intravenous Alteplase in Bridging Therapy Among Patients With Acute Ischemic Stroke: Experience From a Stroke Center in Vietnam
Source: Front Neurol. 2021 Apr 9;12:653820. doi: 10.3389/fneur.2021.653820 (PMC8062961; doi:10.3389/fneur.2021.653820)
Supplement: Supplementary file 1 [file Data_Sheet_1.CSV]

LIEUTHK	HATT	HATTr	CANNANG	NGAYNHAPVIEN	ONSET	VV	THOIGIANCHUP	THOIGIAN_THK	CHOCMACHDUI	KETTHUC	THOIGIAN_CANTHIEP	ONSET_VV	VV_THK	ONSET_THK	THK_CHOCMACHDUI	VV_CHOCMACHDUI	ONSET_CHOCMACHDUI	ONSET_TAITHONG	TIENSU_DOTQUY	THA	DTD	RLMM	RN	THUOCCHONGDONG	BENHVANTIM	SUYTIM	HUTTHUOCLA	PRE_MRS	TENUANGUOI	LIETNUANGUOI	DAUDAU	CHONGMAT	LIETVII	THATNGON	BUONNON	GCS_VV	NIHSS_VV	DIEMLIETVANDONG	VITRI_TACMACH	ASPECTS	THBH	TAITHONG_SAU_THK	TAITHONG_SAU_CANTHIEP	TICI	SOLANLAYHUYETKHOI	DUNGCU	STENT_NOISO	XOVUA_NOISO	NIHSS_24H
1	100	60	52	3/1/2016	3798944:41:59	3798946:04:59	3798946:30:00	3798947:00:00	3798947:34:59	3798948:14:59	40	83	55	138	35	90	173	213	2	2	2	2	2	2	2	2	2	0	1	1	2	2	1	1	2	14	19	1	4	10	4	2	1	4	2	1	2	1	3
1	130	80	70	2/29/2016	3798924:59:59	3798927:59:59	3798928:10:00	3798928:30:00	3798928:49:59	3798929:10:00	20	180	30	210	20	50	230	250	2	2	2	2	2	2	2	2	2	0	1	1	2	2	1	1	2	13	21	1	2	7	4	2	1	5	1	1	2	1	13
1	140	70	65	5/13/2016	3800685:00:00	3800688:00:00	3800688:30:00	3800688:40:00	3800688:59:59	3800689:32:00	32	180	40	220	20	60	240	272	2	2	2	1	2	2	2	2	2	0	2	1	2	2	1	1	2	12	20	0	2	7		2	1	5	1	1	2	1	12
1	120	60	54	12/3/2016	3805601:00:00	3805602:09:59	3805602:09:59	3805602:30:00	3805603:30:00	3805604:00:00	30	70	20	90	60	80	150	180	2	2	2	2	2	2	2	2	2	0	2	1	2	2	1	1	2	15	16	2	2	6		2	1	5	1	1	2	1	6
1	160	90	52	3/16/2016	3799312:20:00	3799314:19:59	3799314:47:59	3799314:59:59	3799315:34:59	3799315:46:59	12	120	40	160	35	75	195	207	2	2	2	2	2	2	2	2	2	0	2	1	2	2	1	1	2	15	17	1	2	8	3	2	1	5	1	1	2	1	14
1	170	90	68	11/3/2016	3804876:30:00	3804878:00:00	3804878:10:00	3804878:40:00	3804879:09:59	3804879:30:00	20	90	40	130	30	70	160	180	2	1	2	2	2	2	2	2	1	0	1	1	2	2	1	1	2	12	18	0	1	10	5	2	1	5	2	1	2	1	17
1	120	80	72	4/4/2016	3799769:50:00	3799772:19:59	3799772:40:00	3799772:55:00	3799773:40:00	3799774:04:59	25	150	35	185	45	80	230	255	2	2	2	2	1	2	1	1	2	0	2	1	2	2	1	1	2	14	10	0	2	9	5	2	1	4	1	1	2	2	1
1	120	70	58	8/4/2016	3802695:59:59	3802698:40:00	3802699:10:00	3802699:44:59	3802700:15:00	3802700:45:00	30	160	65	225	30	95	255	285	2	2	2	2	1	2	1	2	2	0	2	1	2	2	1	1	2	10	18	1	4	7		2	1	4	2	3	2	2	18
1	130	80	41	7/12/2016	3802138:30:00	3802140:30:00	3802140:40:00	3802141:30:00	3802141:55:00	3802142:29:59	35	120	60	180	25	85	205	240	2	2	2	2	2	2	2	2	2	0	2	1	2	2	1	1	2	14	19	2	1	7		2	1	5	3	1	2	1	3
1	160	75	56	7/12/2016	3802137:00:00	3802139:10:00	3802139:38:59	3802139:55:00	3802140:04:59	3802140:30:00	25	130	45	175	10	55	185	210	2	2	2	2	2	2	2	2	2	0	2	1	2	2	1	1	2	13	13	4	1	10	4	2	1	5	1	1	2	1	4
1	140	90	56	4/7/2016	3799843:20:00	3799844:00:00	3799844:15:00	3799844:55:00	3799845:30:00	3799846:04:59	35	40	55	95	35	90	130	165	2	1	2	2	2	2	2	2	2	0	1	1	1	2	1	2	1	15	16	0	2	10		2	1	5	1	1	2	1	7
1	160	80	65	7/13/2016	3802161:59:59	3802163:40:00	3802164:00:00	3802164:30:00	3802164:59:59	3802165:30:00	30	100	50	150	30	80	180	210	2	2	2	2	2	2	2	2	2	0	2	1	2	2	1	1	2	15	15	1	2	9		2	1	4	2	1	2	2	4
1	194	60	43	7/22/2016	3802386:00:00	3802387:30:00	3802387:44:59	3802388:00:00	3802388:15:00	3802388:50:59	36	90	30	120	15	45	135	171	2	2	2	2	2	2	2	2	2	0	2	1	2	2	1	1	2	12	18	1	1	10	4	2	1	4	2	2	2	2	23
1	120	80	56	7/23/2017	3811162:44:59	3811164:59:59	3811165:27:00	3811165:44:59	3811166:15:00	3811166:45:00	30	135	45	180	30	75	210	240	2	2	2	2	2	2	2	2	2	0	1	1	2	2	1	1	2	15	15	0	2	8		2	1	5	3	1	2	2	3
1	130	80	70	9/1/2016	3803359:30:00	3803361:40:00	3803361:49:59	3803361:59:59	3803362:30:00	3803362:55:00	25	130	20	150	30	50	180	205	2	1	1	2	2	2	2	2	2	0	2	1	2	2	1	1	2	15	15	0	2	7		2	1	4	1	1	2	2	7
1	160	70	62	9/7/2016	3803514:45:00	3803517:09:59	3803517:25:00	3803517:14:59	3803517:49:59	3803519:15:00	85	145	5	150	35	40	185	270	2	2	2	2	2	2	2	2	1	0	2	1	2	2	1	1	2	14	23	0	4	7	3	2	1	4	2	1	2	1	15
1	135	80	48	9/5/2016	3803455:15:00	3803458:44:59	3803458:55:00	3803459:00:00	3803459:29:59	3803459:55:00	25	210	15	225	30	45	255	280	2	2	2	2	2	2	2	2	2	0	2	1	2	2	1	1	2	13	22	0	1	9	5	2	1	5	2	1	2	1	9
1	120	70	43	10/4/2016	3804153:30:00	3804155:00:00	3804155:19:59	3804156:00:00	3804156:59:59	3804157:44:59	45	90	60	150	60	120	210	255	1	2	2	2	2	2	2	2	2	0	2	1	2	2	1	1	2	14	11	4	2	7		2	1	4	1	1	2	2	11
1	160	90	70	10/20/2016	3804547:44:59	3804549:45:00	3804549:59:59	3804550:30:00	3804551:00:00	3804552:09:59	70	120	45	165	30	75	195	265	2	1	2	2	2	2	2	2	2	0	2	1	2	2	1	1	2	15	15	0	1	9	3	2	1	4	2	1	2	1	4
1	120	80	50	11/2/2016	3804851:00:00	3804852:59:59	3804853:15:00	3804853:44:59	3804854:00:00	3804854:19:59	20	120	45	165	15	60	180	200	2	2	2	2	2	2	2	2	2	0	1	1	2	2	1	1	2	15	14	1	2	6	2	2	1	5	1	1	2	1	12
1	100	90	52	12/8/2016	3805712:00:00	3805714:04:59	3805714:15:00	3805714:44:59	3805714:49:59	3805715:40:00	50	124.9999924	40	165	5	45	170	220	2	2	2	2	2	2	2	2	1	0	2	1	2	2	1	1	2	15	14	0	2	9		2	1	4	4	1	2	1	6
1	150	80	48	12/13/2016	3805829:45:00	3805832:34:59	3805832:50:00	3805833:30:00	3805834:30:00	3805835:29:59	60	170	55	225	60	115	285	345	2	1	2	2	1	2	2	2	1	0	2	1	2	2	1	1	2	13	19	2	2	9		2	1	5	1	1	2	2	7
1	140	80	65	12/12/2016	3805820:00:00	3805820:45:00	3805821:00:00	3805821:19:59	3805821:54:59	3805822:44:59	50	45	35	80	35	70	115	165	2	2	2	2	2	2	2	2	1	0	2	1	2	2	1	1	2	15	14	1	1	7	3	2	1	5	2	1	2	2	4
1	150	100	55	12/26/2016	3806152:20:00	3806154:25:00	3806154:40:00	3806155:20:00	3806155:39:59	3806157:04:59	85	124.9999924	55	180	20	75	200	285	2	2	2	2	2	2	2	2	2	0	2	1	2	2	1	1	2	15	12	0	4	9		2	1	4	4	1	2	2	9
1	135	80	56	1/3/2017	3806336:00:00	3806339:15:00	3806339:24:59	3806340:11:59	3806340:19:59	3806340:40:00	20	195	57	252	8	65	260	280	1	2	2	2	2	2	2	2	2	0	2	1	2	1	1	2	2	14	12	2	2	7	3	2	1	4	1	1	2	2	4
1	140	80	49	1/4/2017	3806368:30:00	3806369:50:00	3806370:00:00	3806370:30:00	3806370:54:00	3806371:41:00	47	80	40	120	24	64	144	191	2	2	2	2	2	2	2	2	2	0	2	1	2	2	1	1	2	14	15	3	3	10	4	2	1	5	3	1	2	1	0
1	170	90	80	11/27/2016	3805450:20:00	3805453:30:00	3805453:44:59	3805454:00:00	3805454:29:59	3805455:30:00	60	190	30	220	30	60	250	310	2	1	2	2	2	2	2	2	2	0	2	1	2	2	1	1	2	13	22	2	2	10		2	1	4	1	1	2	2	7
1	130	70	48	1/8/2017	3806446:30:00	3806448:30:00	3806448:54:59	3806449:20:00	3806449:49:59	3806450:10:00	20	120	50	170	30	80	200	220	2	2	2	2	2	2	2	2	2	0	2	1	2	2	1	1	2	14	11	3	2	9	3	2	1	4	1	1	2	2	1
1	110	70	70	7/25/2017	3811218:00:00	3811221:00:00	3811221:14:59	3811221:49:59	3811222:30:00	3811223:00:00	30	180	50	230	40	90	270	300	2	1	2	2	2	2	2	2	1	0	2	1	1	2	1	1	2	12	19	1	3	9		2	1	5	2	1	2	1	15
1	110	70	75	2/17/2017	3807426:30:00	3807427:20:00	3807427:44:59	3807428:19:59	3807428:24:59	3807428:50:00	25	50	60	110	5	65	115	140	2	2	2	2	2	2	2	1	1	0	2	1	2	2	1	1	2	13	19	2	3	7		2	1	4	4	3	2	2	3
1	150	80	44	3/2/2017	3807726:30:00	3807728:34:59	3807728:45:00	3807729:35:00	3807729:59:59	3807731:15:00	75	124.9999924	60	185	25	85	210	285	2	2	2	2	2	2	2	2	2	0	2	1	2	2	1	1	2	15	15	2	2	8		2	1	4	2	2	2	2	0
1	136	80	50	3/2/2017	3807734:29:59	3807736:20:00	3807736:39:59	3807737:00:00	3807737:45:00	3807738:30:00	45	110	40	150	45	85	195	240	2	2	2	2	2	2	2	2	2	0	2	1	2	2	1	1	2	12	18	3	2	8		2	1	4	3	1	2	1	11
1	130	70	53	3/11/2017	3807953:00:00	3807956:10:00	3807956:29:59	3807957:00:00	3807957:54:59	3807959:02:00	67	190	50	240	55	105	295	362	2	2	2	2	2	2	2	2	1	0	2	1	2	2	1	1	2	10	24	0	4	6		2	1	4	4	3	2	1	29
1	150	90	57	4/13/2017	3808745:00:00	3808747:20:00	3808747:39:59	3808748:10:00	3808748:29:59	3808748:41:59	12	140	50	190	20	70	210	222	2	2	2	2	2	2	2	2	1	0	2	1	2	2	1	1	2	15	20	1	2	7		2	1	4	1	2	2	1	13
1	160	80	60	4/16/2017	3808807:15:00	3808810:30:00	3808810:44:59	3808811:29:59	3808812:00:00	3808812:45:00	45	195	60	255	30	90	285	330	2	2	2	2	2	2	2	2	1	0	2	1	2	2	1	1	2	13	24	0	4	6		2	1	5	2	1	2	1	9
1	110	70	43	4/19/2017	3808891:30:00	3808893:59:59	3808894:20:00	3808894:39:59	3808895:15:00	3808895:40:00	25	150	40	190	35	75	225	250	2	2	2	2	2	2	2	2	2	0	2	1	2	2	1	1	2	12	22	1	1	8		2	1	5	2	2	2	1	4
1	150	80	65	4/3/2017	3808499:29:59	3808500:59:59	3808501:15:00	3808501:49:59	3808502:08:59	3808502:29:00	20	90	50	140	19	69	159	179	2	1	1	2	1	2	2	2	2	0	1	1	2	2	2	1	2	13	22	3	1	8		2	1	5	1	1	2	2	6
1	110	60	67	4/4/2017	3808524:59:59	3808526:55:00	3808527:06:00	3808527:35:00	3808528:20:00	3808528:44:59	25	115	40	155	45	85	200	225	2	2	2	2	2	2	2	2	2	0	2	1	2	2	1	1	2	12	20	1	3	7		2	1	5	1	1	2	2	10
1	140	70	56	5/5/2017	3809271:59:59	3809274:59:59	3809275:20:00	3809276:00:00	3809276:40:00	3809277:49:59	70	180	60	240	40	100	280	350	2	1	2	2	2	2	2	2	1	0	2	1	2	2	1	1	2	14	18	2	3	8	3	2	1	4	1	1	2	1	4
1	159	83	51	5/6/2017	3809297:00:00	3809300:00:00	3809300:15:00	3809300:29:59	3809301:14:59	3809302:20:00	65	180	30	210	45	75	255	320	2	2	2	2	2	2	2	2	1	0	2	1	2	2	1	1	2	13	16	3	3	7	4	2	1	5	1	1	2	1	7
1	140	96	50	5/9/2017	3809373:09:59	3809374:30:00	3809374:44:59	3809375:24:59	3809376:14:00	3809376:19:00	5	80	55	135	49	104	184	189	2	2	2	2	2	2	2	2	2	0	2	1	2	2	1	1	2	15	14	0	2	8	5	2	1	4	1	1	2	1	4
1	160	90	57	7/13/2017	3810933:59:59	3810935:15:00	3810935:29:59	3810936:00:00	3810936:30:00	3810937:49:59	80	75	45	120	30	75	150	230	2	2	2	2	2	2	2	2	2	0	2	1	2	2	1	1	2	15	10	4	1	7		2	1	4	2	1	2	1	16
1	120	70	45	7/23/2017	3811156:49:59	3811159:49:59	3811160:24:59	3811160:34:59	3811161:25:00	3811162:30:00	65	180	45	225	50	95	275	340	2	2	2	2	2	2	2	2	1	0	2	1	2	2	1	1	2	12	20	2	2	7		2	1	5	2	1	2	1	0
1	197	88	63	7/24/2017	3811181:00:00	3811183:49:59	3811184:15:00	3811184:45:00	3811185:45:00	3811186:30:00	45	170	55	225	60	115	285	330	1	1	2	2	2	2	2	2	2	0	2	1	2	2	1	1	2	15	20	1	2	9	4	2	1	5	1	1	2	1	7
1	170	80	54	10/13/2017	3813131:29:59	3813134:29:59	3813134:50:00	3813135:19:59	3813135:49:59	3813136:30:00	40	180	50	230	30	80	260	300	2	2	2	2	2	2	2	2	2	0	2	1	1	1	1	1	2	15	10	1	1	10		2	1	4	2	2	2	1	2
1	145	70	48	9/8/2017	3812289:00:00	3812291:15:00	3812291:24:59	3812291:29:59	3812291:40:00	3812292:04:59	25	135	15	150	10	25	160	185	2	2	2	2	2	2	2	2	2	0	1	1	2	2	1	1	2	15	14	1	4	8		2	1	5	3	2	2	1	3
1	150	90	60	7/25/2017	3811209:00:00	3811211:40:00	3811212:00:00	3811212:19:59	3811212:35:00	3811213:30:00	55	160	40	200	15	55	215	270	2	2	2	2	1	2	1	1	2	0	1	1	2	2	1	2	2	15	12	3	4	10	4	2	1	4	3	1	2	2	3
1	150	70	41	8/24/2017	3811929:59:59	3811931:29:59	3811931:50:00	3811932:25:00	3811932:59:59	3811933:49:59	50	90	55	145	35	90	180	230	2	2	2	2	2	2	2	2	1	0	2	1	2	2	1	1	2	15	14	0	4	9		2	1	5	2	2	2	1	14
1	120	70	45	8/4/2017	3811451:00:00	3811453:10:00	3811453:25:00	3811453:49:59	3811454:19:59	3811454:40:00	20	130	40	170	30	70	200	220	2	2	2	2	2	2	2	2	1	0	2	1	2	2	1	1	2	12	13	1	1	9	5	1	1	3	1	0	2	1	0
1	160	80	49	10/2/2017	3812876:29:59	3812879:55:59	3812880:30:00	3812880:40:00	3812881:34:59	3812882:00:00	25	206	44	250	55	99	305	330	2	1	2	2	1	2	1	1	2	0	1	1	2	2	2	1	0	12	20	2	2	9	3	2	1	5	1	1	2	2	17
1	130	80	60	12/19/2017	3814741:30:00	3814743:30:00	3814743:45:00	3814744:20:00	3814744:42:59	3814746:42:59	120	120	50	170	23	73	193	313	2	1	2	2	2	2	2	2	1	0	2	1	2	2	1	1	2	14	20	1	1	10		2	1	4	4	3	2	2	10
1	130	80	62	8/2/2017	3811403:24:59	3811406:00:00	3811406:15:00	3811406:45:00	3811407:04:59	3811407:45:00	40	155	45	200	20	65	220	260	2	1	1	2	2	2	2	2	2	0	2	1	2	2	1	1	2	15	17	3	1	8		2	1	5	1	1	2	1	6
1	140	90	45	12/7/2017	3814442:29:59	3814445:19:59	3814445:19:59	3814445:40:00	3814446:14:59	3814446:49:59	35	170	20	190	35	55	225	260	2	2	2	2	2	2	2	2	1	0	2	1	2	2	1	1	2	14	17	1	2	9		2	1	5	3	1	2	2	5
1	120	70	56	12/3/2017	3814362:59:59	3814365:49:59	3814366:04:59	3814366:49:59	3814367:45:00	3814368:40:00	55	170	60	230	55	115	285	340	2	2	2	2	2	2	2	2	2	0	2	1	2	2	1	2	2	8	14	0	2	9		2	1	5	1	1	2	1	7
1	140	90	62	10/25/2017	3813416:00:00	3813417:45:00	3813417:59:59	3813418:30:00	3813419:00:00	3813419:19:59	20	105	45	150	30	75	180	200	2	2	2	2	2	2	2	2	2	0	2	1	2	2	1	1	2	14	11	2	3	8		2	1	4	1	1	2	2	4
1	120	70	48	10/30/2017	3813525:30:00	3813528:09:59	3813528:59:59	3813529:10:00	3813530:00:00	3813530:45:00	45	160	60	220	50	110	270	315	2	2	2	2	2	2	2	2	2	0	2	1	2	2	1	1	2	13	15	0	2	7		2	1	5	1	1	2	2	8
1	110	70	52	12/14/2017	3814612:30:00	3814615:04:59	3814615:30:00	3814616:00:00	3814616:29:59	3814616:57:59	28	155	55	210	30	85	240	268	2	2	2	2	1	2	1	2	1	0	2	1	2	2	1	1	2	12	20	1	4	6		2	1	5	1	1	2	2	16
1	130	90	69	12/22/2017	3814811:45:00	3814813:49:59	3814814:00:00	3814814:50:00	3814815:00:00	3814815:30:00	30	124.9999924	60	185	10	70	195	225	2	2	2	2	2	2	2	2	2	0	2	1	2	2	1	1	2	15	14	3	2	7		2	1	4	4	2	2	2	6
1	130	90	55	1/23/2018	3815574:59:59	3815577:00:00	3815577:14:59	3815577:25:00	3815577:47:00	3815580:26:59	160	120	25	145	22	47	167	327	2	1	2	2	2	2	2	2	2	0	2	1	2	2	1	1	2	15	17	3	4	8	3	2	1	3	2	1	2	1	15
1	110	70	50	1/13/2018	3815347:15:00	3815349:00:00	3815349:38:59	3815349:59:59	3815350:34:59	3815350:51:00	16	105	60	165	35	95	200	216	2	2	2	2	1	2	2	2	2	0	2	1	2	2	1	1	2	15	8	4	2	8		2	1	4	1	1	2	1	4
1	120	80	56	1/12/2018	3815320:10:00	3815322:16:00	3815322:47:00	3815323:15:00	3815323:49:59	3815324:50:00	60	125.9999924	59	185	35	94	220	280	2	2	2	2	2	2	2	2	2	0	2	1	2	1	1	1	2	15	14	4	2	7	4	2	1	4	2	1	2	1	6
1	140	80	63	1/10/2018	3815269:49:59	3815270:50:00	3815271:09:59	3815271:49:59	3815272:15:00	3815273:00:00	45	60	60	120	25	85	145	190	2	1	1	2	2	2	2	2	2	0	1	1	2	2	1	1	2	15	10	4	2	10	5	2	1	5	1	2	2	1	5
1	120	80	55	2/12/2018	3816059:00:00	3816060:19:59	3816060:40:00	3816061:20:00	3816061:34:59	3816062:53:00	78	80	60	140	15	75	155	233	2	1	2	2	2	2	2	2	2	0	2	1	2	2	1	1	2	13	13	3	2	10	4	2	1	5	1	1	2	1	12
1	120	80	65	2/27/2018	3816419:00:00	3816420:14:59	3816420:45:00	3816421:04:59	3816421:15:00	3816421:42:59	28	75	50	125	10	60	135	163	1	2	2	2	2	2	2	2	2	0	2	1	2	2	1	1	2	13	19	1	1	9	5	2	1	5	1	1	2	1	5
1	110	70	70	2/25/2018	3816366:30:00	3816368:50:00	3816369:11:59	3816369:30:00	3816370:15:00	3816371:00:00	45	140	40	180	45	85	225	270	2	2	2	1	1	2	2	2	2	0	2	1	2	2	1	1	2	14	11	2	2	6	3	2	1	5	2	2	2	1	7
1	130	80	60	2/16/2018	3816162:59:59	3816166:15:00	3816166:44:59	3816167:00:00	3816167:02:00	3816168:19:59	78	195	45	240	2	47	242	320	2	2	2	2	2	2	2	2	2	0	1	1	2	2	1	1	2	13	14	2	2	8	5	2	1	2	2	1	2	1	20
1	160	100	55	2/17/2018	3816185:00:00	3816187:55:00	3816188:19:59	3816188:50:00	3816189:00:00	3816189:19:59	20	175	55	230	10	65	240	260	2	1	2	2	2	2	2	2	2	0	1	1	2	2	1	1	2	13	21	1	3	8		2	1	5	1	1	2	1	17
1	140	90	45	4/18/2018	3817623:59:59	3817625:05:00	3817625:15:59	3817625:40:00	3817626:00:00	3817626:26:00	26	65	35	100	20	55	120	146	2	2	1	2	2	2	2	2	2	0	2	1	2	2	1	1	2	15	16	2	3	10	4	2	1	5	1	1	2	2	4
1	180	100	50	3/22/2018	3816980:29:59	3816982:44:59	3816983:00:00	3816983:29:59	3816983:48:59	3816984:47:59	59	135	45	180	19	64	199	258	2	1	2	2	2	2	2	2	2	0	2	1	2	2	1	1	2	15	14	4	2	9	4	2	1	5	3	1	2	1	1
1	140	90	58	4/24/2018	3817766:00:00	3817767:09:59	3817767:25:00	3817767:59:59	3817768:30:00	3817769:19:59	50	70	50	120	30	80	150	200	2	2	2	2	2	2	2	2	2	0	2	1	2	2	1	1	2	15	11	1	3	8		2	1	4	2	1	2	1	1
1	130	70	59	6/17/2018	3819065:00:00	3819068:00:00	3819068:26:00	3819068:29:59	3819069:30:00	3819069:40:00	10	180	30	210	60	90	270	280	2	1	1	2	2	2	2	2	2	0	2	1	2	2	1	1	2	14	17	2	2	10	5	2	1	4	1	2	2	1	2
1	130	80	42	6/10/2018	3818887:30:00	3818888:45:00	3818889:23:00	3818889:59:59	3818890:44:59	3818891:40:00	55	75	75	150	45	120	195	250	2	2	2	2	2	2	2	2	2	0	2	1	2	2	1	1	2	15	15	1	1	7	3	2	1	5	3	1	2	1	14
1	150	90	69	7/15/2018	3819736:44:59	3819738:14:59	3819738:42:00	3819739:15:00	3819739:30:00	3819740:29:59	60	90	60	150	15	75	165	225	2	2	2	2	2	2	1	2	2	0	2	1	2	2	2	1	2	14	13	1	2	9	4	2	1	4	4	1	2	2	6
2	170	90	44	2/27/2019	6:00:00	8:15:00	8:26:00	9:10:00	10:15:00	11:45:00	90	135	55	190	65	120	255	345	2	1	2	2	2	2	2	2	2	0	2	1	2	2	1	1	2	13	22	8	1	7	2	2	1	5	2	1	2	1	14
2	163	80	68	2/13/2019	17:30:00	18:30:00	19:01:00	19:45:00	20:20:00	20:40:00	20	79	56	135	35	91	170	190	2	2	2	2	2	2	2	2	1	0	1	1	2	2	2	1	1	14	16	8	1	7	1	2	1	5	1	3	2	1	3
2	130	80	50	1/16/2019	11:00:00	12:30:00	12:45:00	13:00:00	16:10:00	16:50:00	40	90	30	120	190	220	310	350	2	2	2	2	2	2	2	2	2	0	1	1	2	2	1	1	2	15	20	8	2	7	99	2	1	5	2	3	2	1	38
2	140	80	60	1/16/2019	20:30:00	22:00:00	22:20:00	22:40:00	23:30:00	24:10:00	40	90	40	130	50	90	180	220	2	1	2	2	2	2	2	2	2	0	2	1	2	2	1	1	2	12	13	6	2	7	1	2	1	4	2	1	2	1	9
2	120	70	42	2/15/2019	10:00:00	12:00:00	12:30:00	12:45:00	13:55:00	14:27:00	32	120	45	165	70	115	235	267	2	1	2	2	2	2	2	2	2	0	2	1	2	2	1	2	2	15	16	8	3	9	2	2	1	4	2	3	2	2	12
2	140	80	64	4/16/2019	10:50:00	13:50:00	14:00:00	14:30:00	15:00:00	15:15:00	15	170	50	220	30	80	250	265	2	1	2	2	2	2	1	1	1	0	2	1	2	2	1	1	2	15	11	6	2	9	1	1	3	5	0	0	2	1	2
2	110	60	70	5/29/2019	13:00:00	15:15:00	15:30:00	16:20:00	17:10:00	18:00:00	50	135	65	200	50	115	250	300	2	2	1	1	2	2	2	2	1	0	2	1	1	1	1	1	1	14	12	8	2	8	1	2	1	5	1	3	2	2	3
2	150	80	45	3/31/2019	15:00:00	17:50:00	18:38:00	18:15:00	19:53:00	20:39:00	46	186	25	211	98	107	293	339	2	2	2	2	2	2	2	2	1	0	1	1	2	2	2	1	2	15	10	7	2	7	3	2	1	4	4	3	2	1	8
2	145	90	65	4/29/2019	20:40:00	22:38:00	23:00:00	0:05:00	0:25:00	1:05:00	40	118	27	145	20	107	225	265	2	2	2	2	2	2	2	2	1	0	2	1	2	2	2	1	2	13	16	6	1	10	1	2	1	4	1	5	1	1	8
2	110	70	58	7/4/2019	5:00:00	6:00:00	6:36:00	6:50:00	7:25:00	8:00:00	35	60	50	110	35	97	175	210	2	2	2	2	2	2	2	2	2	0	2	1	2	2	1	1	2	10	14	8	2	6	3	2	1	4	1	3	2	1	2
2	130	90	60	7/13/2019	9:30:00	10:10:00	10:34:00	11:30:00	12:00:00	12:06:00	6	40	80	120	30	110	150	156	2	1	2	2	2	2	2	2	2	0	2	1	2	2	1	1	2	13	8	4	3	9	99	1	3	5	0	0	2	1	5
2	125	70	67	7/14/2019	5:15:00	6:10:00	6:39:00	7:40:00	8:00:00	8:10:00	10	55	90	145	20	110	165	175	2	2	2	2	2	2	2	2	1	0	2	1	2	2	1	1	2	10	16	8	2	9	1	2	1	4	1	2	2	1	3
2	130	70	52	11/14/2019	17:00:00	19:04:00	20:10:00	21:00:00	0:24:00	1:28:00	64	124	116	240	24	140	264	328	2	1	2	2	2	2	2	2	2	0	2	1	2	2	1	1	2	15	12	6	4	10	1	2	1	5	2	3	1	1	8
2	120	70	41	11/16/2019	5:30:00	6:44:00	7:20:00	8:00:00	8:45:00	9:20:00	35	74	76	150	45	121	195	230	2	2	2	2	2	2	2	2	2	0	2	1	2	2	1	1	2	15	18	8	2	9	99	2	1	5	5	1	2	2	22
2	135	90	50	11/20/2019	7:00:00	7:50:00	8:20:00	9:20:00	10:10:00	10:30:00	20	50	90	140	50	140	190	210	2	2	2	2	2	2	2	2	1	0	2	1	1	2	1	1	2	13	14	8	2	8	3	2	1	5	1	2	2	2	14
2	140	75	52	2/27/2019	12:00:00	14:00:00	14:30:00	15:00:00	15:40:00	16:00:00	20	120	60	180	40	100	220	240	2	2	1	2	2	2	2	2	2	0	2	1	2	2	1	1	2	11	12	4	2	8	99	2	1	5	1	2	2	1	7
2	150	90	60	2/28/2019	13:30:00	16:35:00	16:45:00	17:00:00	17:45:00	18:10:00	25	185	25	210	45	70	255	280	2	2	2	2	2	2	2	2	1	0	2	1	2	2	2	2	2	14	15	8	4	8	1	2	2	1	1	0	2	1	10
2	140	70	55	6/25/2019	6:30:00	8:00:00	8:15:00	8:25:00	9:30:00	11:00:00	90	90	25	115	65	90	180	270	2	1	2	2	2	2	2	2	1	0	2	1	2	2	1	1	2	15	14	6	4	10	2	2	1	5	2	3	1	1	4
2	160	90	50	1/15/2019	17:30:00	19:30:00	19:55:00	20:35:00	21:20:00	21:50:00	30	120	65	185	45	110	230	260	2	2	2	2	2	2	2	2	2	0	2	1	2	2	1	1	2	15	10	4	3	8	99	2	1	4	1	1	2	2	14
2	130	90	52	9/2/2019	19:30:00	20:10:00	20:30:00	21:20:00	22:00:00	22:30:00	30	40	70	110	40	110	150	180	2	1	2	2	2	2	2	1	2	0	2	1	2	2	1	1	2	14	14	8	1	9	2	2	1	4	2	1	2	1	10
2	130	80	50	10/26/2019	2:00:00	4:20:00	5:00:00	5:20:00	6:00:00	6:30:00	30	140	60	200	40	100	240	270	2	2	2	2	2	2	2	2	2	0	2	1	2	2	2	1	2	15	8	6	2	9	99	2	1	5	2	3	2	2	4
2	170	80	50	5/29/2019	21:00:00	21:38:00	21:40:00	21:55:00	22:10:00	22:30:00	20	38	17	55	15	32	70	90	2	2	2	2	1	1	1	1	2	0	2	1	2	2	2	2	2	15	12	8	1	7	99	2	1	4	1	3	2	2	8
2	170	100	60	8/4/2020	11:45:00	14:09:00	14:30:00	15:05:00	15:45:00	16:10:00	25	144	56	200	40	96	240	265	2	2	2	1	2	2	2	2	2	0	2	1	2	2	2	1	2	13	6	2	3	9	1	1	1	4	1	0	2	2	2
2	150	80	53	6/3/2020	9:45:00	12:13:00	12:25:00	12:30:00	13:35:00	14:10:00	35	148	17	165	65	82	230	265	2	1	2	2	2	2	2	2	2	0	2	1	2	2	2	1	2	15	14	8	2	7	2	2	1	5	1	3	2	2	10
2	130	70	62	5/29/2020	6:00:00	7:37:00	8:15:00	8:25:00	8:50:00	9:20:00	30	97	48	145	25	73	170	200	2	2	2	2	2	2	2	2	2	0	2	1	2	2	1	1	2	14	17	6	3	8	99	2	1	5	1	2	2	2	4
2	125	80	46	7/12/2020	12:30:00	13:04:00	13:30:00	14:00:00	14:35:00	15:19:59	45	34	56	90	35	91	125	170	2	1	2	2	1	2	2	2	2	1	2	1	2	2	1	1	2	13	18	6	2	7	99	2	1	5	3	3	2	2	10
2	135	75	58	9/22/2019	16:00:00	17:35:00	18:30:00	19:10:00	20:00:00	21:30:00	90	95	95	190	50	145	240	330	2	1	1	2	2	2	2	2	1	0	2	1	2	2	2	1	2	15	14	8	1	10	1	2	1	5	1	1	2	1	10
2	125	80	58	10/7/2019	9:00:00	11:09:00	11:30:00	12:00:00	12:45:00	13:10:00	25	129	51	180	45	96	225	250	2	2	2	2	2	2	2	2	1	0	2	1	2	2	1	2	2	15	8	4	1	7	1	2	1	5	1	1	2	1	4
2	140	90	54	9/12/2018	6:43:00	8:19:00	8:33:00	8:40:00	8:48:00	9:28:00	40	96	21	117	8	29	125	165	2	2	2	2	2	2	2	2	2	0	2	1	2	2	1	1	2	15	12	8	1	10	1	2	1	4	1	2	1	1	8
2	150	90	65	3/26/2019	17:55:00	19:53:00	20:10:00	21:00:00	21:20:00	22:05:00	45	118	67	185	20	87	205	250	2	1	2	2	2	2	2	2	2	0	2	1	2	2	1	1	2	15	10	8	1	8	2	2	1	5	1	1	2	2	6
2	170	80	71	8/17/2020	8:20:00	11:21:00	11:30:00	11:45:00	11:50:00	12:12:00	22	181	24	205	5	29	210	232	2	1	2	2	2	2	2	2	2	0	2	1	2	2	1	1	2	15	12	8	2	9	2	2	1	5	1	2	2	2	1
2	120	80	60	3/4/2020	5:00:00	7:01:00	7:20:00	8:00:00	8:30:00	11:00:00	150	121	59	180	30	89	210	360	2	1	2	2	2	2	2	2	2	0	2	1	2	2	2	1	2	15	11	6	4	8	2	2	1	5	2	3	1	1	12
2	120	70	51	1/10/2020	7:04:00	7:15:00	8:05:00	8:45:00	9:00:00	10:00:00	60	9	90	99	15	105	114	174	2	2	2	2	2	2	2	2	2	0	2	1	2	2	1	1	2	13	15	8	2	9	1	2	1	5	2	2	2	2	6
2	170	100	55	8/24/2020	7:30:00	8:49:00	9:10:00	9:20:00	9:40:00	10:00:00	20	79	31	110	20	51	130	150	2	1	2	2	2	2	2	2	2	0	2	1	2	2	2	1	2	15	16	8	2	9	1	2	1	4	1	2	2	1	3
[truncated: 29 more columns]
